# Supplementary material for: HFE Genotype, Ferritin Levels and Transferrin Saturation in Patients with Suspected Hereditary Hemochromatosis
Source: Genes (Basel). 2021 Jul 28;12(8):1162. doi: 10.3390/genes12081162 (PMC8394043; doi:10.3390/genes12081162)
Supplement: Supplementary file 1 [file genes-12-01162-s001.zip]

Archive with 1 entries (1 files):
- genes-1284253-supplementary.pdf
